# Supplementary material for: Crystal Structures of the ATPase Domains of Four Human Hsp70 Isoforms: HSPA1L/Hsp70-hom, HSPA2/Hsp70-2, HSPA6/Hsp70B', and HSPA5/BiP/GRP78
Source: PLoS One. 2010 Jan 11;5(1):e8625. doi: 10.1371/journal.pone.0008625 (PMC2803158; doi:10.1371/journal.pone.0008625)
Supplement: Datapack S1 — Standalone iSee datapack - contains the enhanced version of this article for use offline. This file can be opened using free software available for download at http://www.molsoft.com/icm_browser.html. (ICB) [file pone.0008625.s001.icb]

Archive with 1 entries (1 files):
- pone.0008625.icb
